# Supplementary material for: Analysis of Fungal Genomes Reveals Commonalities of Intron Gain or Loss and Functions in Intron-Poor Species
Source: Mol Biol Evol. 2021 Mar 27;38(10):4166–86. doi: 10.1093/molbev/msab094 (PMC8476143; doi:10.1093/molbev/msab094)
Supplement: msab094_Supplementary_Data [file msab094_supplementary_data.zip]

Archive with 4 entries (4 files):
- Supplementary_Materials_R2.pdf
- TableS1_intron_density_annotation.xlsx
- TableS2_extant_intron_density_orthologs.xlsx
- TableS8_PomBase_ncRNA_in_intron.xlsx
