# Supplementary material for: Analysis of Fungal Genomes Reveals Commonalities of Intron Gain or Loss and Functions in Intron-Poor Species
Source: Mol Biol Evol. 2021 Mar 27;38(10):4166–86. doi: 10.1093/molbev/msab094 (PMC8476143; doi:10.1093/molbev/msab094)
Supplement: msab094_Supplementary_Data [file msab094_supplementary_data.zip › TableS2_extant_intron_density_orthologs.xlsx]

## Sheet: TableS2
taxid	abbreviation	organism_name	genome	introns	bp_CDS	intron_density
4896	Spom	Schizosaccharomyces pombe	Schizosaccharomyces_pombe.ASM294v2	261	856853	0.304603
4903	Cjad	Cyberlindnera jadinii	Cyberlindnera_jadinii.cj1	22	742876	0.0296146
4909	Pkud	Pichia kudriavzevii	Pichia_kudriavzevii.ASM76445v1	38	908861	0.0418106
5005	Ssal	Sporidiobolus salmonicolor	Sporidiobolus_salmonicolor.SPOSA68321A01	3145	931439	3.3765
5011	Tdef	Taphrina deformans	Taphrina_deformans	117	347068	0.33711
5127	Ffuj	Fusarium fujikuroi	Fusarium_fujikuroi_gca_001023065.ASM102306v1	428	998489	0.428648
5407	Evac	Exobasidium vaccinii	Exobasidium_vaccinii	782	910290	0.859067
5421	Xden	Xanthophyllomyces dendrorhous	Xanthophyllomyces_dendrorhous.Xden1	4620	1044971	4.42118
5518	Fgra	Fusarium graminearum	Fusarium_graminearum_gca_000599445.CS3005v1	420	1025415	0.40959
5544	Thar	Trichoderma harzianum	Trichoderma_harzianum.ASM98886v1	455	1031290	0.441195
5643	Tcin	Trametes cinnabarina	Trametes_cinnabarina.BN946	2913	974845	2.98817
9606	Hsap	Homo sapiens	Homo_sapiens.GRCh38	2698	364282	7.40635
27342	Spar	Schizopora paradoxa	Schizopora_paradoxa.Schpa1	3200	995398	3.21479
27349	Psor	Puccinia sorghi	Puccinia_sorghi.ASM126337v1	2527	1014230	2.49155
28573	Tisl	Talaromyces islandicus	Talaromyces_islandicus.PIS	639	1067669	0.5985
35722	Ppar	Parasitella parasitica	Parasitella_parasitica.PP.v1	1540	950727	1.61981
39416	Tmel	Tuber melanosporum	Tuber_melanosporum.ASM15164v1	1540	926488	1.66219
40302	Ncer	Nosema ceranae	Nosema_ceranae.ASM98816v1	0	162273	0
45286	Esin	Eremothecium sinecaudum	Eremothecium_sinecaudum.ASM154855v1	2	894305	0.00223637
48691	Nirr	Neolecta irregularis	Neolecta_irregularis	1960	712362	2.75141
49012	Ssci	Sporisorium scitamineum	Sporisorium_scitamineum.Sporisorium_scitamineum	105	1036175	0.101334
52586	Enec	Erysiphe necator	Erysiphe_necator.ASM79871v1	444	919524	0.482859
56484	Plac	Protomyces lactucaedebilis	Protomyces_lactucaedebilis	187	697766	0.267998
58627	Dfab	Debaryomyces fabryi	Debaryomyces_fabryi.debFab1.0	5	961867	0.00519822
58919	Twas	Tilletiopsis washingtonensis	Tilletiopsis_washingtonensis	2360	993833	2.37464
60172	Psol	Penicillium solitum	Penicillium_solitum.ASM95277v1	532	1018560	0.522306
72032	Tpun	Thielaviopsis punctulata	Thielaviopsis_punctulata.ASM96861v1	373	992986	0.375635
72359	Thom	Trachipleistophora hominis	Trachipleistophora_hominis.ASM31613v1	0	130723	0
76773	Mglo	Malassezia globosa	Malassezia_globosa	140	803176	0.174308
77020	Mpac	Malassezia pachydermatis	Malassezia_pachydermatis.MalaPachy	287	893112	0.321348
77044	Rnec	Rosellinia necatrix	Rosellinia_necatrix.ASM144559v1	517	800946	0.645487
78410	Ndit	Neonectria ditissima	Neonectria_ditissima.R0905_v2.0	439	1062520	0.413169
80884	Chig	Colletotrichum higginsianum	Colletotrichum_higginsianum.GCA_000313795.2	434	878369	0.494098
84746	Mend	Melanotaenium endogenum	Melanotaenium_endogenum	659	983070	0.670349
84753	Mant	Moesziomyces antarcticus	Moesziomyces_antarcticus.ASM74776v1	64	846468	0.0756083
88771	Cpla	Ceratocystis platani	Ceratocystis_platani.ASM97888v1	408	891589	0.45761
91928	Espi	Exophiala spinifera	Exophiala_spinifera.Exop_spin_CBS89968_V1	339	1037855	0.326635
98403	Dcon	Drechmeria coniospora	Drechmeria_coniospora.ASM162519v1	463	1048906	0.441412
100787	Vlon	Verticillium longisporum	Verticillium_longisporum_gca_001268165.vl2.denovo.v1	564	975612	0.578099
113226	Pmus	Pseudocercospora musae	Pseudocercospora_musae.ASM157822v1	266	980249	0.27136
120017	Uhor	Ustilago hordei	Ustilago_hordei.ASM28603v1	90	1139315	0.0789948
146866	Pneu	Pseudoloma neurophilia	Pseudoloma_neurophilia.ASM143216v1	0	96323	0
158046	Pchl	Phaeomoniella chlamydospora	Phaeomoniella_chlamydospora.UCRPA7V1.0	344	1002381	0.343183
183478	Slyv	Stemphylium lycopersici	Stemphylium_lycopersici.ASM119154v1	472	1152883	0.409408
212818	Emes	Exophiala mesophila	Exophiala_mesophila.Exop_meso_CBS40295_V1	326	1037914	0.314092
215250	Aing	Acaromyces ingoldii	Acaromyces_ingoldii	922	997914	0.923927
221103	Mror	Moniliophthora roreri	Moniliophthora_roreri.ASM146670v1	3186	1027295	3.10135
226230	Skud	Saccharomyces kudriavzevii IFO 1802	Saccharomyces_kudriavzevii_ifo_1802.Saccharomyces_kudriavzevii_strain_IFO1802_v1.0	0	472270	0
227321	Anid	Aspergillus nidulans FGSC A4	Aspergillus_nidulans.ASM1142v1	580	998893	0.580643
229535	Pnor	Penicillium nordicum	Penicillium_nordicum.ASM127859v1	544	1014163	0.536403
235443	Cneo	Cryptococcus neoformans var. grubii H99	Cryptococcus_neoformans_var_grubii_h99.CNA3	3311	1045239	3.1677
237561	Calb	Candida albicans SC5314	Candida_albicans_sc5314.ASM18296v2	0	946845	0
237631	Umay	Ustilago maydis 521	Ustilago_maydis.Umaydis521_2.0	70	1125412	0.0621994
240176	Ccin	Coprinopsis cinerea okayama7#130	Coprinopsis_cinerea_okayama7_130.CC3	3025	1019314	2.96768
242507	Pory	Pyricularia oryzae 70-15	Magnaporthe_oryzae.MG8	464	1040423	0.445972
246409	Rdel	Rhizopus delemar RA 99-880	Rhizopus_delemar_ra_99_880.RO3	1597	795798	2.00679
253628	Vgall	Verruconis gallopava	Verruconis_gallopava.O_gall_CBS43764	634	1031920	0.614389
268505	Ouni	Ophiocordyceps unilateralis	Ophiocordyceps_unilateralis.ASM127257v1	447	1042254	0.428878
273371	Corth	Candida orthopsilosis	Candida_orthopsilosis_co_90_125.ASM31587v1	3	973003	0.00308324
284591	Ylip	Yarrowia lipolytica CLIB122	Yarrowia_lipolytica.GCA_000002525.1	30	954393	0.0314336
284592	Dhan	Debaryomyces hansenii CBS767	Debaryomyces_hansenii_cbs767.ASM644v2	5	986826	0.00506675
284813	Ecun	Encephalitozoon cuniculi GB-M1	Encephalitozoon_cuniculi_gb_m1.ASM9122v1	0	206039	0
293939	Alen	Aspergillus lentulus	Aspergillus_lentulus.Alt_assembly01	587	1042397	0.563125
294746	Meygui	Meyerozyma guilliermondii ATCC 6260	Meyerozyma_guilliermondii_atcc_6260.ASM14942v1	0	917187	0
294747	Ctro	Candida tropicalis MYA-3404	Candida_tropicalis_mya_3404.ASM633v2	0	931566	0
306901	Cglo	Chaetomium globosum CBS 148.51	Chaetomium_globosum_cbs_148_51.ASM14336v1	529	986408	0.536289
306902	Clus	Clavispora lusitaniae ATCC 42720	Clavispora_lusitaniae_atcc_42720.ASM383v1	1	909295	0.00109975
308745	Aram	Aspergillus rambellii	Aspergillus_rambellii.ASM98664v1	612	1039914	0.58851
321146	Peum	Pseudocercospora eumusae	Mycosphaerella_eumusae.ASM157823v1	289	1024998	0.281952
321614	Pnod	Parastagonospora nodorum SN15	Phaeosphaeria_nodorum.ASM14691v1	501	994072	0.503988
322104	Ssti	Scheffersomyces stipitis CBS 6054	Scheffersomyces_stipitis_cbs_6054.ASM20916v1	33	940333	0.035094
331117	Afis	Aspergillus fischeri NRRL 181	Neosartorya_fischeri.CADRE	579	997454	0.580478
332952	Afla	Aspergillus flavus NRRL3357	Aspergillus_flavus.JCVI-afl1-v2.0	565	955892	0.591071
334819	Fver	Fusarium verticillioides 7600	Fusarium_verticillioides.ASM14955v1	424	964935	0.439408
336722	Ztri	Zymoseptoria tritici IPO323	Zymoseptoria_tritici.MG2	339	963554	0.351823
336963	Uree	Uncinocarpus reesii 1704	Uncinocarpus_reesii_1704.ASM351v2	575	986709	0.582745
341663	Aterr	Aspergillus terreus NIH2624	Aspergillus_terreus.CADRE	580	1020600	0.568293
344612	Acla	Aspergillus clavatus NRRL 1	Aspergillus_clavatus.CADRE	598	1010518	0.591776
348802	Exen	Exophiala xenobiotica	Exophiala_xenobiotica.Exop_xeno_CBS118157_V1	352	1039938	0.338482
367110	Ncra	Neurospora crassa OR74A	Neurospora_crassa.NC12	404	1060047	0.381115
379508	Lelo	Lodderomyces elongisporus NRRL YB-4239	Lodderomyces_elongisporus_nrrl_yb_4239.ASM14968v1	1	953415	0.00104886
383855	Pfij	Pseudocercospora fijiensis CIRAD86	Pseudocercospora_fijiensis_cirad86.Mycfi2	325	984480	0.330124
398673	Tgam	Trichoderma gamsii	Trichoderma_gamsii.ASM148177v1	455	1020238	0.445974
401625	Cbom	Ceraceosorus bombacis	Ceraceosorus_bombacis.Ceraceosorus_bombacis	1869	1024756	1.82385
402676	Sjap	Schizosaccharomyces japonicus yFS275	Schizosaccharomyces_japonicus.GCA_000149845.2	293	841584	0.348153
413071	Tvir	Trichoderma virens Gv29-8	Trichoderma_virens.ASM17099v1	472	1014167	0.465407
420778	Dser	Diplodia seriata	Diplodia_seriata.UCDDS831v0.1	591	900716	0.656145
425011	Anig	Aspergillus niger CBS 513.88	Aspergillus_niger.ASM285v2	572	970774	0.589221
426418	Pytri	Pyrenophora tritici-repentis Pt-1C-BFP	Pyrenophora_triticirepentis.GCA_000149985.1	529	1000209	0.528889
436907	Vpol	Vanderwaltozyma polyspora DSM 70294	Vanderwaltozyma_polyspora_dsm_70294.ASM15003v1	2	877483	0.00227925
441959	Tsti	Talaromyces stipitatus ATCC 10500	Talaromyces_stipitatus_atcc_10500.JCVI-TSTA1-3.0	657	1049341	0.626107
447095	Bder	Blastomyces dermatitidis ATCC 26199	Blastomyces_dermatitidis_atcc_26199.BD_ATCC26199_V2	625	1048830	0.595902
454130	Acal	Aspergillus calidoustus	Aspergillus_calidoustus.Acal_Allpaths_LG	568	1003818	0.56584
454284	Cpos	Coccidioides posadasii RMSCC 3488	Coccidioides_posadasii_rmscc_3488.ASM15005v1	644	1002435	0.642436
454286	Coimm	Coccidioides immitis RMSCC 3703	Coccidioides_immitis_rmscc_3703.ASM15008v1	611	811921	0.752536
481877	Ebie	Enterocytozoon bieneusi H348	Enterocytozoon_bieneusi_h348.ASM20948v1	0	109087	0
486041	Lbic	Laccaria bicolor S238N-H82	Laccaria_bicolor_s238n_h82.V1.0	3159	829722	3.8073
498019	Caur	Candida auris	Candida_auris.ASM118947v1	0	884071	0
498257	Vdah	Verticillium dahliae VdLs.17	Verticillium_dahliae.ASM15067v2	475	998897	0.475525
515849	Pans	Podospora anserina S mat+	Podospora_anserina_s_mat_.ASM22654v1	415	1021663	0.4062
526221	Valf	Verticillium alfalfae VaMs.102	Verticillium_alfalfae_vams_102.ASM15082v1	483	873797	0.55276
544712	Hcap	Histoplasma capsulatum H143	Histoplasma_capsulatum_h143.ASM15103v1	565	919715	0.614321
546991	Bgra	Blumeria graminis f. sp. hordei DH14	Blumeria_graminis.EF1	465	955092	0.486864
554155	Mcan	Microsporum canis CBS 113480	Arthroderma_otae_cbs_113480.ASM15114v1	575	1017830	0.564927
554373	Mper	Moniliophthora perniciosa FA553	Moniliophthora_perniciosa_fa553.ASM18302v1	534	138838	3.84621
559292	Scer	Saccharomyces cerevisiae S288C	Saccharomyces_cerevisiae.R64-1-1	3	941822	0.00318532
559295	Lthe	Lachancea thermotolerans CBS 6340	Lachancea_thermotolerans_cbs_6340.ASM14280v1	3	934571	0.00321003
559304	Mfar	Millerozyma farinosa CBS 7064	Millerozyma_farinosa_cbs_7064.ASM31589v1	4	978963	0.00408596
563466	Sapi	Scedosporium apiospermum	Scedosporium_apiospermum.ScApio1.0	494	949711	0.520158
573826	Cdub	Candida dubliniensis CD36	Candida_dubliniensis_cd36.ASM2694v1	3	981364	0.00305697
578455	Tter	Thermothielavioides terrestris NRRL 8126	Thielavia_terrestris_nrrl_8126.ASM22611v1	565	1022352	0.552647
578458	Scom	Schizophyllum commune H4-8	Schizophyllum_commune_h4_8.v1.0	2940	917677	3.20374
578461	Nbom	Nosema bombycis CQ1	Nosema_bombycis_cq1.NosBomCQ1_v1.0	7	113431	0.0617115
578462	Amac	Allomyces macrogynus ATCC 38327	Allomyces_macrogynus_atcc_38327.A_macrogynus_V3	1082	830076	1.3035
590646	Yten	Yamadazyma tenuis ATCC 10573	Candida_tenuis_atcc_10573.Candida_tenuis_v1_0	21	861565	0.0243742
599839	Frad	Fibroporia radiculosa	Fibroporia_radiculosa.ASM31352v1	3269	1002612	3.26048
619300	Spass	Spathaspora passalidarum NRRL Y-27907	Spathaspora_passalidarum_nrrl_y_27907.Spathaspora_passalidarum_v2_0	23	900279	0.0255476
630390	Ptri	Puccinia triticina 1-1 BBBD Race 1	Puccinia_triticina.ASM15152v1	2381	890037	2.67517
644223	Kpha	Komagataella phaffii GS115	Komagataella_pastoris.GCA_000027005.1	13	913578	0.0142298
644352	Gtri	Gaeumannomyces tritici R3-111a-1	Gaeumannomyces_graminis.Gae_graminis_V2	446	1048327	0.42544
644358	Mpoa	Magnaporthiopsis poae ATCC 64411	Magnaporthe_poae.Mag_poae_ATCC_64411_V1	463	886053	0.522542
645134	Spun	Spizellomyces punctatus DAOM BR117	Spizellomyces_punctatus_daom_br117.S_punctatus_V1	3138	926670	3.38632
647933	Tton	Trichophyton tonsurans CBS 112818	Trichophyton_tonsurans_cbs_112818.ASM15145v1	605	999758	0.605146
650164	Pcar	Phanerochaete carnosa HHB-10118-sp	Phanerochaete_carnosa_hhb_10118_sp.Phanerochaete_carnosa_HHB-10118-Sp_v1_0	2795	924258	3.02405
653667	Scry	Schizosaccharomyces cryophilus OY26	Schizosaccharomyces_cryophilus.GCA_000004155.2	292	852010	0.342719
655819	Bbass	Beauveria bassiana ARSEF 2860	Beauveria_bassiana_arsef_2860.ASM28067v1	351	1038892	0.33786
655863	Gcla	Grosmannia clavigera kw1407	Grosmannia_clavigera_kw1407.Sanger-454-IlluminaPA_2.0	430	1080149	0.398093
660122	Nhae	Nectria haematococca mpVI 77-13-4	Fusarium_solani.v2.0	445	1011399	0.439985
663202	Tver	Trichophyton verrucosum HKI 0517	Trichophyton_verrucosum_hki_0517.ASM15150v1	478	1009863	0.473332
663331	Tben	Trichophyton benhamiae CBS 112371	Arthroderma_benhamiae_cbs_112371.ASM15112v2	465	1009379	0.460679
664439	Pinv	Paxillus involutus ATCC 200175	Paxillus_involutus_atcc_200175.Paxillus_involutus_ATCC_200175_v1_0	1465	379599	3.85934
665079	Sscl	Sclerotinia sclerotiorum 1980 UF-70	Sclerotinia_sclerotiorum.ASM14694v1	332	680778	0.487677
670483	Gtra	Gloeophyllum trabeum ATCC 11539	Gloeophyllum_trabeum_atcc_11539.Glotr1_1	3268	955979	3.41849
671144	Wmel	Wallemia mellicola CBS 633.66	Wallemia_mellicola_cbs_633_66.Wallemia_sebi_v1_0	1321	824728	1.60174
675120	Dsep	Dothistroma septosporum NZE10	Dothistroma_septosporum.GCA_000340195.1	313	1004813	0.311501
675824	Lsta	Lipomyces starkeyi NRRL Y-11557	Lipomyces_starkeyi_nrrl_y_11557_gca_001661325.Lipst1_1	1012	911598	1.11014
683840	Mlyc	Microbotryum lychnidis-dioicae p1A1 Lamole	Microbotryum_violaceum.GCA_000166175.1	2685	1076080	2.49517
691883	Falb	Fonticula alba	Fonticula_alba_gca_000388065.Font_alba_ATCC_38817_V2	1273	572748	2.22262
692275	Smus	Sphaerulina musiva SO2202	Sphaerulina_musiva_so2202.Septoria_musiva_SO2202_v1_0	309	1013209	0.304972
698492	Scomp	Saitoella complicata NRRL Y-17804	Saitoella_complicata_nrrl_y_17804.Scomplicata_3.0	366	1072134	0.341375
708197	Ctof	Colletotrichum tofieldiae	Colletotrichum_tofieldiae.Ct0861v1	420	1012078	0.414988
717646	Bpan	Baudoinia panamericana UAMH 10762	Baudoinia_panamericana_uamh_10762.Bauco1	291	989420	0.294112
732165	Dsqu	Dichomitus squalens LYAD-421 SS1	Dichomitus_squalens_lyad_421_ss1.Dichomitus_squalens_v1_0	1377	455130	3.02551
743788	Fpin	Fomitopsis pinicola FP-58527 SS1	Fomitopsis_pinicola_fp_58527_ss1.Fompi3	3159	990978	3.18776
745531	Pgig	Phlebiopsis gigantea 11061_1 CR5-6	Phlebiopsis_gigantea_11061_1_cr5_6.Phlgi1	3168	951426	3.32974
747089	Rirr	Rhizophagus irregularis DAOM 181602=DAOM 197198	Rhizophagus_irregularis_daom_181602.Gloin1	2835	739775	3.83225
747525	Hirr	Heterobasidion irregulare TC 32-1	Heterobasidion_irregulare_tc_32_1.Heterobasidion_irregulare_v2_0	3318	952676	3.48282
747676	Mlar	Melampsora larici-populina 98AG31	Melampsora_laricipopulina.GCA_000204055.1	2853	878932	3.24598
756982	Aoli	Arthrobotrys oligospora ATCC 24927	Arthrobotrys_oligospora_atcc_24927.AOL24927_1_0	1180	1024860	1.15138
759272	Cthe	Chaetomium thermophilum var. thermophilum DSM 1495	Chaetomium_thermophilum_var_thermophilum_dsm_1495.CTHT_3.0	488	1052046	0.463858
764103	Mosm	Mixia osmundae IAM 14324	Mixia_osmundae_iam_14324_gca_000708205.Mixia_osmundae_v1_0	2121	1052488	2.01522
765440	Pcro	Piloderma croceum F 1598	Piloderma_croceum_f_1598.Piloderma_croceum_F_1598_v1_0	3447	973211	3.54188
766039	Aric	Acidomyces richmondensis BFW	Acidomyces_richmondensis_bfw.Acidomyces_richmondensis_BFW_v1_0	277	997952	0.277568
796925	Ccor	Conidiobolus coronatus NRRL 28638	Conidiobolus_coronatus_nrrl_28638.Conidiobolus_coronatus_NRRL28638	1095	691924	1.58254
861557	Pter	Pyrenophora teres f. teres 0-1	Pyrenophora_teres.GCA_000166005.1	523	1033589	0.506004
871575	Opar	Ogataea parapolymorpha DL-1	Ogataea_parapolymorpha_dl_1.Hansenula_2	5	897536	0.00557081
876142	Eint	Encephalitozoon intestinalis ATCC 50506	Encephalitozoon_intestinalis_atcc_50506.ASM14646v1	0	206327	0
907965	Ehel	Encephalitozoon hellem ATCC 50504	Encephalitozoon_hellem_atcc_50504.ASM27781v3	0	210259	0
911162	Osin	Ophiocordyceps sinensis CO18	Ophiocordyceps_sinensis_co18.ASM44836v1	387	769427	0.502972
914234	Gsub	Gelatoporia subvermispora B	Gelatoporia_subvermispora_b.Ceriporiopsis_subvermispora_B_v1_0	3244	950567	3.4127
930090	Bory	Bipolaris oryzae ATCC 44560	Bipolaris_oryzae_atcc_44560.Cochliobolus_miyabeanus_v1_0	535	1008256	0.530619
930990	Bbot	Botryobasidium botryosum FD-172 SS1	Botryobasidium_botryosum_fd_172_ss1.Botbo1	3917	977101	4.0088
933084	Jarg	Jaapia argillacea MUCL 33604	Jaapia_argillacea_mucl_33604.Jaaar1	3504	1001167	3.49992
933388	Poxa	Penicillium oxalicum 114-2	Penicillium_oxalicum_114_2.pde_v1.0	566	1027523	0.550839
936046	Abis	Agaricus bisporus var. bisporus H97	Agaricus_bisporus_var_bisporus_h97.Agabi_varbisH97_2	3203	955135	3.35345
936435	Slac	Serpula lacrymans var. lacrymans S7.3	Serpula_lacrymans_var_lacrymans_s7_3.v1.0	3423	927011	3.69251
944289	Glux	Gymnopus luxurians FD-317 M1	Gymnopus_luxurians_fd_317_m1.Gymlu1	1836	512120	3.5851
945553	Hsub	Hypholoma sublateritium FD-334 SS-4	Hypholoma_sublateritium_fd_334_ss_4.Hypsu1	3252	979881	3.31877
946122	Amus	Amanita muscaria Koide BX008	Amanita_muscaria_koide_bx008.Amanita_muscaria_Koide_BX008_v1_0	3334	976200	3.41528
948595	Vcul	Vavraia culicis subsp. floridensis	Vavraia_culicis_subsp_floridensis.Vavr_culi_floridensis_V1	1	153882	0.00649849
983644	Cmil	Cordyceps militaris CM01	Cordyceps_militaris_cm01.CmilitarisCM01_v01	333	1033451	0.322221
985895	Lmac	Leptosphaeria maculans JN3	Leptosphaeria_maculans.ASM23037v1	537	1050166	0.511348
988480	Rall	Rozella allomycis CSF55	Rozella_allomycis_csf55.Rozella_k41_t100	1371	541144	2.53352
990650	Sste	Sphaerobolus stellatus SS14	Sphaerobolus_stellatus_ss14.Sphst1	2030	474410	4.279
993615	Vcor	Vittaforma corneae ATCC 50505	Vittaforma_corneae_atcc_50505.Vitt_corn_V1	0	130804	0
994086	Hpin	Hydnomerulius pinastri MD-312	Hydnomerulius_pinastri_md_312.Hydpi2	1620	482852	3.35507
999809	Srei	Sporisorium reilianum SRZ2	Sporisorium_reilianum.GCA_000230245.1	89	1134503	0.0784484
1003232	Eaed	Edhazardia aedis USNM 41457	Edhazardia_aedis_usnm_41457.Edha_aedis_V4b	0	174364	0
1016849	Esid	Exophiala sideris	Exophiala_sideris.Exop_side_CBS121828_V1	331	1035852	0.319544
1034331	Egos	Eremothecium gossypii FDAG1	Ashbya_gossypii_fdag1.ASM96883v1	2	918478	0.00217752
1036808	Scit	Scleroderma citrinum Foug A	Scleroderma_citrinum_foug_a.Scleroderma_citrinum_Foug_A_v1_0	3345	964275	3.46893
1037528	Napi	Nosema apis BRL 01	Nosema_apis_brl_01.NapisBRLv01	3	87148	0.0344242
1037660	Tano	Tilletiaria anomala UBC 951	Tilletiaria_anomala_ubc_951.Tilletiaria_anomala_UBC_951_v1_0	1328	1041577	1.27499
1041607	Wcif	Wickerhamomyces ciferrii	Wickerhamomyces_ciferrii.ASM31348v1	21	953772	0.0220178
1043002	Apul	Aureobasidium pullulans EXF-150	Aureobasidium_pullulans_exf_150.Aureobasidium_pullulans_var_pullulans_EXF-150_assembly_version_1_0	438	1002275	0.437006
1043627	Hminn	Hirsutella minnesotensis 3608	Hirsutella_minnesotensis_3608.ASM95604v1	296	624763	0.47378
1043628	Dste	Drechslerella stenobrocha 248	Drechslerella_stenobrocha_248.DREv1	897	714288	1.2558
1047168	Zbre	Zymoseptoria brevis	Zymoseptoria_brevis.ASM96659v1	305	1042015	0.292702
1051891	Tcal	Tulasnella calospora MUT 4182	Tulasnella_calospora_mut_4182.Tulasnella_calospora_AL13_4D_v1_0	3180	861745	3.69019
1069201	Aluc	Aspergillus luchuensis	Aspergillus_luchuensis.AspL_2604	522	1000030	0.521984
1069680	Pmur	Pneumocystis murina B123	Pneumocystis_murina_b123.Pneumo_murina_B123_V4	2389	716481	3.33435
1071380	Tbla	Tetrapisispora blattae CBS 6284	Tetrapisispora_blattae_cbs_6284.ASM31591v1	1	951741	0.00105071
1072389	Mbru	Marssonina brunnea f. sp. 'multigermtubi' MB_m1	Marssonina_brunnea_f_sp_multigermtubi_mb_m1.ASM29877v1	565	1073446	0.526342
1076935	Pomp	Pyronema omphalodes CBS 100304	Pyronema_omphalodes_cbs_100304.Pcon_v1	895	1014762	0.88198
1086054	Rsol	Rhizoctonia solani AG-3 Rhs1AP	Rhizoctonia_solani_ag_3_rhs1ap.Rhizoctonia_solani_AG-3	3520	970134	3.62836
1089452	Foxy	Fusarium oxysporum f. sp. melonis 26406	Fusarium_oxysporum_f_sp_melonis_26406.FO_melonis_V1	437	1031409	0.423692
1095629	Lame	Laccaria amethystina LaAM-08-1	Laccaria_amethystina_laam_08_1.Laccaria_amethystina_LaAM-08-1_v1_0	3439	986735	3.48523
1111077	Cpur	Claviceps purpurea 20.1	Claviceps_purpurea_20_1.ASM34735v1	442	1021717	0.432605
1116229	Gloz	Glarea lozoyensis ATCC 20868	Glarea_lozoyensis_atcc_20868.GLAREA	496	1045450	0.474437
1124627	Bbru	Brettanomyces bruxellensis AWRI1499	Brettanomyces_bruxellensis_awri1499.AWRI1499_v1.0	16	556093	0.0287722
1126212	Mpha	Macrophomina phaseolina MS6	Macrophomina_phaseolina_ms6.MphMS6_1.0	548	994732	0.550902
1128425	Fhep	Fistulina hepatica ATCC 64428	Fistulina_hepatica_atcc_64428.Fishe1	2691	728445	3.69417
1130832	Rtor	Rhodotorula toruloides NP11	Rhodotorula_toruloides_np11.RHOziaDV1.0	3435	1050784	3.26899
1137138	Post	Pleurotus ostreatus PC15	Pleurotus_ostreatus_pc15.PleosPC15_2	3342	925687	3.61029
1159556	Uvir	Ustilaginoidea virens	Ustilaginoidea_virens.Assembly_for_version_1_of_the_Villosiclava_virens_genome	405	1014023	0.399399
1160507	Sarb	Saccharomyces arboricola H-6	Saccharomyces_arboricola_h_6.SacArb1.0	0	705134	0
1163406	Toph	Tolypocladium ophioglossoides CBS 100239	Tolypocladium_ophioglossoides_cbs_100239.Tophv1.0	430	1044587	0.411646
1165861	Pstr	Puccinia striiformis f. sp. tritici PST-78	Puccinia_striiformis_f_sp_tritici_pst_78.P_striiformis_V1	2891	1030274	2.80605
1168221	Capo	Coniosporium apollinis CBS 100218	Coniosporium_apollinis_cbs_100218.Coni_apol_CBS100218__V1	632	1038348	0.608659
1173061	Gcan	Geotrichum candidum	Geotrichum_candidum.New2.3_08062011	137	968708	0.141425
1173701	Ssub	Colletotrichum sublineola	Colletotrichum_sublineola.ASM69613v1	473	1025851	0.461081
1178016	Erom	Encephalitozoon romaleae SJ-2008	Encephalitozoon_romaleae_sj_2008.ASM28003v2	0	202802	0
1182541	Capcor	Capronia coronata CBS 617.96	Capronia_coronata_cbs_617_96.Capr_coro_CBS_617_96_V1	321	1040035	0.308643
1182542	Cepi	Capronia epimyces CBS 606.96	Capronia_epimyces_cbs_606_96.Capr_epim_CBS_606_96_V1	316	1036679	0.30482
1182543	Cpsa	Cladophialophora psammophila CBS 110553	Cladophialophora_psammophila_cbs_110553.Clad_psam_CBS_110553_V1	329	1039086	0.316624
1182545	Eaqu	Exophiala aquamarina CBS 119918	Exophiala_aquamarina_cbs_119918.Exop_aqua_CBS_119918_V1	298	1027150	0.290123
1209931	Csal	Colletotrichum salicis	Colletotrichum_salicis.CSAL01	472	1040015	0.45384
1213857	Corb	Colletotrichum orbiculare MAFF 240422	Colletotrichum_orbiculare.GCA_000350065.1	494	1032470	0.478464
1213859	Cfru	Colletotrichum fructicola Nara gc5	Colletotrichum_gloeosporioides.GCA_000319635.1	520	991920	0.524236
1214573	Damp	Diaporthe ampelina	Diaporthe_ampelina.UCDDA912v1.0	491	929140	0.528446
1215334	Trub	Trichophyton rubrum CBS 202.88	Trichophyton_rubrum_cbs_202_88.Tric_raub_CBS_202_88_V2	539	960696	0.561052
1220162	Tasa	Trichosporon asahii var. asahii CBS 8904	Trichosporon_asahii_var_asahii_cbs_8904.ASM29921v2	786	969004	0.811142
1220924	Ceur	Cyphellophora europaea CBS 101466	Cyphellophora_europaea_cbs_101466.Phia_euro_CBS_101466_V1	294	1028859	0.285753
1220926	Mcir	Mucor circinelloides f. circinelloides 1006PhL	Mucor_circinelloides_f_circinelloides_1006phl.Muco_sp_1006Ph_V1	1594	911621	1.74853
1229662	Pfic	Pestalotiopsis fici W106-1	Pestalotiopsis_fici_w106_1.PFICI	399	1020438	0.391009
1230383	Msym	Malassezia sympodialis ATCC 42132	Malassezia_sympodialis_atcc_42132.ASM34930v2	172	758227	0.226845
1240240	Aalg	Anncaliia algerae PRA109	Anncaliia_algerae_pra109.Annc_alge_PRA109_V4	0	62121	0
1245528	Cmal	Candida maltosa Xu316	Candida_maltosa_xu316.Cmaltosa_v01	16	953372	0.0167825
1245769	Llan	Lachancea lanzarotensis	Lachancea_lanzarotensis.LALA0	4	932875	0.00428782
1246595	Huva	Hanseniaspora uvarum DSM 2768	Hanseniaspora_uvarum_dsm_2768.Huva2.0	0	511686	0
1262450	Opic	Ophiostoma piceae UAMH 11346	Ophiostoma_piceae_uamh_11346.Opiceae_UAMHv01	247	1080635	0.228569
1263082	Lcor	Lichtheimia corymbifera JMRC:FSU:9682	Lichtheimia_corymbifera_jmrc_fsu_9682.454Minimus	2528	870839	2.90295
1263415	Epus	Endocarpon pusillum Z07020	Endocarpon_pusillum_z07020.EPUS	350	1043703	0.335344
1276136	Metgui	Metarhizium guizhouense ARSEF 977	Metarhizium_guizhouense_arsef_977.MGU_1.0	418	998833	0.418488
1277687	Aflo	Anthracocystis flocculosa PF-1	Anthracocystis_flocculosa_pf_1.Pflocc_1.0	540	789032	0.684383
1279043	Ccar	Cladophialophora carrionii CBS 160.54	Cladophialophora_carrionii_cbs_160_54.Clad_carr_CBS_160_54_V1	329	1037652	0.317062
1280837	Mmil	Meira miltonrushii	Meira_miltonrushii	76	954868	0.0795922
1284197	Dhap	Dactylellina haptotyla CBS 200.50	Dactylellina_haptotyla_cbs_200_50.MHA_v2	1159	1042830	1.1114
1286976	Pmin	Phaeoacremonium minimum UCRPA7	Phaeoacremonium_minimum_ucrpa7.UCRPA7V03	460	885293	0.519602
1287680	Npar	Neofusicoccum parvum UCRNP2	Neofusicoccum_parvum_ucrnp2.UCRNP2V3	600	873878	0.686595
1287681	Elat	Eutypa lata UCREL1	Eutypa_lata_ucrel1.UCREL1V03	515	890578	0.578276
1299270	Wich	Wallemia ichthyophaga EXF-994	Wallemia_ichthyophaga_exf_994.Wallemia_ichthyophaga_version_1_0	1044	897930	1.16267
1305764	Phub	Pseudozyma hubeiensis SY62	Pseudozyma_hubeiensis_sy62.ASM40351v1	53	1142764	0.0463788
1306850	Tspe	Termitomyces sp. J132	Termitomyces_sp_j132.TerJ1321.0	3285	946831	3.46947
1314674	Ctor	Cylindrobasidium torrendii FP15055 ss-10	Cylindrobasidium_torrendii_fp15055_ss_10.Cylto1	2648	965668	2.74214
1328760	Xhev	Xylona heveae TC161	Xylona_heveae_tc161.Xylona_heveae_TC161_v1_0	822	1017150	0.80814
1344414	Tree	Trichoderma reesei RUT C-30	Trichoderma_reesei_rut_c_30.TrireRUTC30_1	473	1000234	0.472889
1344416	Gpro	Gonapodya prolifera JEL478	Gonapodya_prolifera_jel478.Ganpr1	3496	780240	4.48067
1355161	Zbai	Zygosaccharomyces bailii ISA1307	Zygosaccharomyces_bailii_isa1307.Z_bailii_ISA1307_version_3	1	935253	0.00106923
1356009	Bspe	Byssochlamys spectabilis No. 5	Byssochlamys_spectabilis_no_5.PVAR5_assembly01	587	1053745	0.557061
1358809	Slop	Spraguea lophii 42_110	Spraguea_lophii_42_110.Sprlop1.0	0	141203	0
1365824	Kbra	Kalmanozyma brasiliensis GHG001	Kalmanozyma_brasiliensis_ghg001.PSEUBRA1	69	1063660	0.0648704
1382522	Kcap	Kuraishia capsulata CBS 1993	Kuraishia_capsulata_cbs_1993.AUH_PRJEB4427_v1	23	938257	0.0245135
1388766	Arub	Aspergillus ruber CBS 135680	Aspergillus_ruber_cbs_135680.Eurhe1	495	1010351	0.489929
1391700	Maph	Moesziomyces aphidis DSM 70725	Moesziomyces_aphidis_dsm_70725.PseuAph1.0	84	993747	0.0845286
1391915	Ssch	Sporothrix schenckii ATCC 58251	Sporothrix_schenckii_atcc_58251.Spor_sche_ATCC58251_V1	276	1085681	0.254218
1398154	Sbra	Sporothrix brasiliensis 5110	Sporothrix_brasiliensis_5110.S_brasiliensis_5110_v1	259	1067827	0.242549
1403190	Apar	Aspergillus parasiticus SU-1	Aspergillus_parasiticus_su_1.ASM95608v1	465	811256	0.573185
1408163	Reme	Rasamsonia emersonii CBS 393.64	Rasamsonia_emersonii_cbs_393_64.ASM96859v1	573	1051982	0.544686
1432307	Sbor	Sclerotinia borealis F-4128	Sclerotinia_borealis_f_4157.SBOR_1	478	1050648	0.454957
1442369	Rmac	Rhinocladiella mackenziei CBS 650.93	Rhinocladiella_mackenziei_cbs_650_93.Rhin_mack_CBS_650_93_V1	320	1041437	0.307268
1509407	Anom	Aspergillus nomius NRRL 13137	Aspergillus_nomius_nrrl_13137.ASM120477v1	601	1040337	0.577697
1531966	Them	Torrubiella hemipterigena	Torrubiella_hemipterigena.Allpaths-LG	345	1013532	0.340394
1664694	Patt	Phialophora attae	Phialophora_attae.ASM129925v1	340	983298	0.345775
1882483	Tcyp	Testicularia cyperi	Testicularia_cyperi	115	1049579	0.109568
