# Supplementary material for: Analysis of Fungal Genomes Reveals Commonalities of Intron Gain or Loss and Functions in Intron-Poor Species
Source: Mol Biol Evol. 2021 Mar 27;38(10):4166–86. doi: 10.1093/molbev/msab094 (PMC8476143; doi:10.1093/molbev/msab094)
Supplement: msab094_Supplementary_Data [file msab094_supplementary_data.zip › TableS8_PomBase_ncRNA_in_intron.xlsx]

## Sheet: PBO0001137
Systematic ID	Gene name	Product description	UniProt ID	Synonyms	Feature type	Start position	End position	Chromosome	Strand	Budding yeast orthologs	Human orthologs	Physical interactors	Deletion viability	Transmembrane domain	Characterisation status	Taxonomic distribution	Protein molecular weight	Protein length	Protein length (bins)
SPAC6B12.15	cpc2	ribosome-associated signalling scaffold, receptor of activated C kinase (RACK1) ortholog Cpc2	Q10281	rkp1	protein coding	2439437	2441027	I	forward	ASC1	RACK1	pat1,nrd1,bis1,sds23,nts1,sum3,fft3,far8,tea1,pck2,dis3,mmi1,moc3,rpl3202,cmk2	viable	absent	published	eukaryotes only, fungi and metazoa	34.85	314	301-400
SPBC1734.10c	ipa1	cleavage and polyadenylation HECT-type ubiquitin-protein ligase E3 Ipa1 (predicted)	O74751		protein coding	1076179	1079027	II	reverse	IPA1	UBE3D	gef1,mmi1	inviable	absent	biological role inferred	eukaryotes only, fungi and metazoa	37.41	332	301-400
SPAC6F6.03c	nog2	ribosome export GTPase Nog2 (predicted)	O14236		protein coding	2734031	2736306	I	reverse	NOG2	GNL2	cid14,paa1,cyk3,mtl1,clp1,rng2,red5	viable	absent	biological role inferred	eukaryotes only, fungi and metazoa	59.91	537	501-600
SPAC664.06	rlp7	ribosomal protein L7-like Rlp7 involved in ribosome biogenesis (predicted)	P17937	rpl7	protein coding	1712784	1713921	I	forward	RLP7	RPL7	dis3,rrp4,mmi1	inviable	absent	biological role inferred	eukaryotes and prokaryotes	29.17	249	201-300
SPBC18H10.12c	rpl701	RNase MRP subunit, ribosomal protein L7-like Rpl701	O60143	rpl7,rpl7-1	protein coding	1790906	1792295	II	reverse	RPL7A,RPL7B	RPL7	mrp1,tea1,pop8,pop23,rmt1,pop100,pab2,rpp1,pop5,pop4,sdj1,rpp40,rpp21,cid14,dsc1,pop7,rmp1,dis3,rrp4	inviable	absent	published	eukaryotes and prokaryotes	28.73	251	201-300
SPBC19G7.03c	rps3002	40S ribosomal protein S30 (predicted)	P0CT63	rps30-2,rps30	protein coding	2348960	2349453	II	reverse	RPS30A,RPS30B	FAU	pab2,cid14,rrp4	viable	absent	biological role inferred	eukaryotes and prokaryotes	6.91	61	1-100
SPSNORNA.15	snoR38	small nucleolar RNA snR38 (predicted)		snR38	snoRNA gene	5144133	5144206	I	forward	SNR38			unknown	not_applicable		not curated
SPSNORNA.31	snoR39a	small nucleolar RNA snR39		snoR39,snR39	snoRNA gene	1712996	1713071	I	forward				unknown	not_applicable		not curated
SPSNORNA.24	snoR39b	small nucleolar RNA R39b (predicted)		snoR39,snR39	snoRNA gene	1791743	1791820	II	reverse	SNR39B			unknown	not_applicable		not curated
SPSNORNA.22	snoR54	small nucleolar RNA snR54 (predicted)			snoRNA gene	1707601	1707681	II	forward	SNR54			unknown	not_applicable		not curated
SPSNORNA.11	snoU24b	small nucleolar RNA U24b (predicted)		snR24	snoRNA gene	2440336	2440418	I	forward	SNR24			unknown	not_applicable		not curated
SPNCRNA.499	snR191	small nucleolar RNA snR191			snoRNA gene	2735048	2735175	I	reverse				unknown	not_applicable		not curated
SPAC4D7.10c	spt20	SAGA complex subunit Spt20	O14174		protein coding	5369400	5371874	I	reverse	SPT20	SUPT20H,SUPT20HL1,SUPT20HL2	spn2,mid2,spn3,epe1,tra1,spn1,spt7,cbf11,hfi1,spn4,ada1	viable	absent	published	eukaryotes only, fungi and metazoa	54.03	473	401-500
SPAC29A4.02c		translation elongation factor EF-1 gamma subunit	P40921		protein coding	5143745	5145515	I	forward	YGR201C,TEF4,CAM1	EEF1E1,EEF1G	sdj1,fft3,cbf11	viable	absent	published	eukaryotes only, fungi and metazoa	45.7	409	401-500
SPNCRNA.497		non-coding RNA (predicted)			ncRNA gene	4239161	4239235	II	reverse				unknown	not_applicable		not curated
SPNCRNA.498		non-coding RNA (predicted)			ncRNA gene	1078083	1078182	II	reverse				unknown	not_applicable		not curated
